# Supplementary material for: Development of Biomimetic Alginate/Gelatin/Elastin Sponges with Recognition Properties toward Bioactive Peptides for Cardiac Tissue Engineering
Source: Biomimetics (Basel). 2020 Dec 11;5(4):67. doi: 10.3390/biomimetics5040067 (PMC7768388; doi:10.3390/biomimetics5040067)
Supplement: Supplementary file 1 [file biomimetics-05-00067-s001.zip]

Archive with 2 entries (2 files):
- FigureS1_RoselliniE.jpg
- FigureS2_RoselliniE.jpg
